# Supplementary material for: ZmmiR169q/ZmNF-YA8 is a module that homeostatically regulates primary root growth and salt tolerance in maize
Source: Front Plant Sci. 2023 Jun 28;14:1163228. doi: 10.3389/fpls.2023.1163228 (PMC10344899; doi:10.3389/fpls.2023.1163228)
Supplement: Supplementary Table 1 — List of primers used in this study [file Table_1.xls]

## Sheet: Sheet1
Table S1 list of primers used in this study
name	sequence 5'-3'
ZmNFYA8-qPCR-F	GCCTGTGGCAACTCATCCTT
ZmNFYA8-qPCR-R	GGTCATGTTTCGATGGCTTCAC
ZmERF1B-qPCR-F	CGCTGCTCGCTCTCATCCA
ZmERF1B-qPCR-R	TTCATGTCCAGCCCAGCTGC
ZmActin1-F	ATGTTTCCTGGGATTGCCGAT
ZmActin1-R	CCAGTTTCGTCATACTCTCCCTTG
NF-YA8-insute-4-F	CGATCTCACCCAGAAGCATCAG
NF-YA8-insute-4-R	CAATACTGGCTTCAATGTGTCCTG
169q-Reverse sequence	TAGGCAAGCCATTCTTGGCTA
169q-Forward sequence	TAGCCAAGAATGGCTTGCCTA
Zm00001d034713F(ASA1)	GTTAAGGAGGACGAACGCGA
Zm00001d034713R	CGCTGTACCTCCCCACATTG
Zm00001d028536F(ASA2)	GTTCGAAGGGGCAAGACAGA
Zm00001d028536R	TCCTGGTTTGGATAACCTTGCC
Zm00001d019734 F	CAAGTGCCGCCACTCCATA
Zm00001d019734 R	TTGCCAATGGAACTCGGATGA
pRI-F	CTTCGCAAGACCCTTCCTC
pRI-F2	GCTCAAAGACCATTGGCGAC
pRI-EVM-ARM-F	CATATGCCCGTCGAGGAATTCATGGAAGAAGAAAGAGAGTGTTG
pRI-EVM-ARM-R	AGTGTCGACGGTACCGGATCCTTAATGTTGAAGGTCAAATGAATCTTC
pRI-YA8-ARM-F	CATATGCCCGTCGAGGAATTCATGTGCCTTTTACGGGAAATGG
pRI-YA8-ARM-R	AGTGTCGACGGTACCGGATCCTCACCTTATGGTGGAAACACGC
1302-LUC-9734-ARM-F	CTATGACATGATTACGAATTCCGTGATCTAAGTATTGCGCTCG
1302-LUC-9734-ARM-R	CAGGTCGACTCTAGAGGATCCTGTGCCTATAGATATGGGATGCG
LUC-F	gttttcccagtcacgacgttg
LUC-R	cttatgcagttgctctccagc
9734-ARM-F	ggtaccgggccccccctcgagCGTGATCTAAGTATTGCGCTCG
9734-ARM-R	cgctctagaactagtggatccTGTGCCTATAGATATGGGATGCG
9734-P1-LUC-ARM-F	ggtaccgggccccccctcgagCACTCCAGGTGCAGCGTG
9734-P1-LUC-ARM-R	cgctctagaactagtggatccTGTGCCTATAGATATGGGATGCG
9734-P2-LUC-ARM-F	ggtaccgggccccccctcgagGCAGCAGCTGGGAGTGACAC
9734-P2-LUC-ARM-R	cgctctagaactagtggatccGCTTTTATAGGACACGCGCCTG
9734-P3-LUC-ARM-F	ggtaccgggccccccctcgagCAGAACTAAACACTGGTGCC
9734-P3-LUC-ARM-R	cgctctagaactagtggatccCAATAGCGATGGACTATCCATGC
62SK-F	cgcaagacccttcctc
62SK-R	aaccctaatttcccttatcgg
62SK_NF-YA8_ARM-F	cgctctagaactagtggatccATGTGCCTTTTACGGGAAATG
62SK_NF-YA8_ARM-R	ggtaccgggccccccctcgagTCACCTTATGGTGGAAACACGC
EMSA-1-R	CAAGTTAGTGATGGATGGGAATTGGAGGCGAGGCGAATGCGCGCC
EMSA-1F	GGCGCGCATTCGCCTCGCCTCCAATTCCCATCCATCACTAACTTG
pET28-NFYA8-arm-F	CTCGAGTGCGGCCGCAAGCTTCCTTATGGTGGAAACACGCTGC
pET28-NFYA8-arm-R	ATGGGTCGCGGATCCGAATTCTGCCTTTTACGGGAAATGGAGGATC
EMSA-1-R	CAAGTTAGTGATGGATGGGAATTGGAGGCGAGGCGAATGCGCGCC
EMSA-1-F	GGCGCGCATTCGCCTCGCCTCCAATTCCCATCCATCACTAACTTG
